# Supplementary material for: FAMoS: A Flexible and dynamic Algorithm for Model Selection to analyse complex systems dynamics
Source: PLoS Comput Biol. 2019 Aug 16;15(8):e1007230. doi: 10.1371/journal.pcbi.1007230 (PMC6697322; doi:10.1371/journal.pcbi.1007230)
Supplement: S1 Dataset — (XLS) [file pcbi.1007230.s011.xls]

## Sheet: ProliferationData.csv
celltype	day	enviroment	tube	generation	percentage
CD4	0	collagen	1	1	97.11
CD4	0	collagen	1	2	0
CD4	0	collagen	1	3	2.31
CD4	0	collagen	1	4	0
CD4	0	collagen	1	5	0.28
CD4	0	collagen	1	6	0.02
CD4	0	collagen	1	7	0
CD4	0	collagen	1	8	0.14
CD4	0	collagen	1	9	0.06
CD4	0	collagen	1	10	0.09
CD4	0	collagen	2	1	96.95
CD4	0	collagen	2	2	0
CD4	0	collagen	2	3	2.13
CD4	0	collagen	2	4	0.23
CD4	0	collagen	2	5	0
CD4	0	collagen	2	6	0.25
CD4	0	collagen	2	7	0
CD4	0	collagen	2	8	0.15
CD4	0	collagen	2	9	0
CD4	0	collagen	2	10	0.29
CD4	0	collagen	3	1	94.58
CD4	0	collagen	3	2	3.31
CD4	0	collagen	3	3	0.71
CD4	0	collagen	3	4	0.64
CD4	0	collagen	3	5	0
CD4	0	collagen	3	6	0.31
CD4	0	collagen	3	7	0
CD4	0	collagen	3	8	0.21
CD4	0	collagen	3	9	0
CD4	0	collagen	3	10	0.25
CD4	0	suspension	1	1	97.86
CD4	0	suspension	1	2	0
CD4	0	suspension	1	3	1.52
CD4	0	suspension	1	4	0.04
CD4	0	suspension	1	5	0.11
CD4	0	suspension	1	6	0.06
CD4	0	suspension	1	7	0
CD4	0	suspension	1	8	0.1
CD4	0	suspension	1	9	0
CD4	0	suspension	1	10	0.3
CD4	0	suspension	2	1	96.79
CD4	0	suspension	2	2	0
CD4	0	suspension	2	3	1.66
CD4	0	suspension	2	4	0
CD4	0	suspension	2	5	0.25
CD4	0	suspension	2	6	0
CD4	0	suspension	2	7	0.04
CD4	0	suspension	2	8	0.05
CD4	0	suspension	2	9	0
CD4	0	suspension	2	10	1.21
CD4	0	suspension	3	1	97.75
CD4	0	suspension	3	2	0
CD4	0	suspension	3	3	1.75
CD4	0	suspension	3	4	0
CD4	0	suspension	3	5	0.19
CD4	0	suspension	3	6	0
CD4	0	suspension	3	7	0.07
CD4	0	suspension	3	8	0.01
CD4	0	suspension	3	9	0.02
CD4	0	suspension	3	10	0.2
CD4	2	collagen	1	1	50.2
CD4	2	collagen	1	2	48.26
CD4	2	collagen	1	3	0
CD4	2	collagen	1	4	1.16
CD4	2	collagen	1	5	0.03
CD4	2	collagen	1	6	0.13
CD4	2	collagen	1	7	0.04
CD4	2	collagen	1	8	0.04
CD4	2	collagen	1	9	0.07
CD4	2	collagen	1	10	0.07
CD4	2	collagen	2	1	51.35
CD4	2	collagen	2	2	47.12
CD4	2	collagen	2	3	0
CD4	2	collagen	2	4	1.16
CD4	2	collagen	2	5	0
CD4	2	collagen	2	6	0.12
CD4	2	collagen	2	7	0.05
CD4	2	collagen	2	8	0.05
CD4	2	collagen	2	9	0.02
CD4	2	collagen	2	10	0.13
CD4	2	collagen	3	1	49.47
CD4	2	collagen	3	2	48.97
CD4	2	collagen	3	3	0
CD4	2	collagen	3	4	1.14
CD4	2	collagen	3	5	0
CD4	2	collagen	3	6	0.2
CD4	2	collagen	3	7	0
CD4	2	collagen	3	8	0.04
CD4	2	collagen	3	9	0.04
CD4	2	collagen	3	10	0.14
CD4	2	suspension	1	1	55.71
CD4	2	suspension	1	2	42.67
CD4	2	suspension	1	3	0
CD4	2	suspension	1	4	1.31
CD4	2	suspension	1	5	0
CD4	2	suspension	1	6	0.08
CD4	2	suspension	1	7	0.07
CD4	2	suspension	1	8	0.04
CD4	2	suspension	1	9	0.04
CD4	2	suspension	1	10	0.09
CD4	2	suspension	2	1	58.17
CD4	2	suspension	2	2	40.27
CD4	2	suspension	2	3	0
CD4	2	suspension	2	4	1.14
CD4	2	suspension	2	5	0.05
CD4	2	suspension	2	6	0.05
CD4	2	suspension	2	7	0.06
CD4	2	suspension	2	8	0.06
CD4	2	suspension	2	9	0.04
CD4	2	suspension	2	10	0.16
CD4	2	suspension	3	1	57.41
CD4	2	suspension	3	2	41.12
CD4	2	suspension	3	3	0
CD4	2	suspension	3	4	1.12
CD4	2	suspension	3	5	0
CD4	2	suspension	3	6	0.14
CD4	2	suspension	3	7	0
CD4	2	suspension	3	8	0.08
CD4	2	suspension	3	9	0
CD4	2	suspension	3	10	0.13
CD4	4	collagen	1	1	2.97
CD4	4	collagen	1	2	39.99
CD4	4	collagen	1	3	39.35
CD4	4	collagen	1	4	7.19
CD4	4	collagen	1	5	5.12
CD4	4	collagen	1	6	3.62
CD4	4	collagen	1	7	1.53
CD4	4	collagen	1	8	0.02
CD4	4	collagen	1	9	0.14
CD4	4	collagen	1	10	0.06
CD4	4	collagen	2	1	3.23
CD4	4	collagen	2	2	40.46
CD4	4	collagen	2	3	39.32
CD4	4	collagen	2	4	6.73
CD4	4	collagen	2	5	5
CD4	4	collagen	2	6	3.39
CD4	4	collagen	2	7	1.57
CD4	4	collagen	2	8	0.17
CD4	4	collagen	2	9	0.05
CD4	4	collagen	2	10	0.09
CD4	4	collagen	3	1	3.09
CD4	4	collagen	3	2	39.24
CD4	4	collagen	3	3	39.1
CD4	4	collagen	3	4	8.47
CD4	4	collagen	3	5	5.02
CD4	4	collagen	3	6	3.42
CD4	4	collagen	3	7	1.45
CD4	4	collagen	3	8	0.1
CD4	4	collagen	3	9	0.06
CD4	4	collagen	3	10	0.06
CD4	4	suspension	1	1	4.68
CD4	4	suspension	1	2	56.33
CD4	4	suspension	1	3	11.88
CD4	4	suspension	1	4	6.29
CD4	4	suspension	1	5	3.95
CD4	4	suspension	1	6	4.81
CD4	4	suspension	1	7	7.44
CD4	4	suspension	1	8	4.47
CD4	4	suspension	1	9	0
CD4	4	suspension	1	10	0.15
CD4	4	suspension	2	1	4.46
CD4	4	suspension	2	2	57.05
CD4	4	suspension	2	3	11.92
CD4	4	suspension	2	4	6.62
CD4	4	suspension	2	5	3.66
CD4	4	suspension	2	6	4.5
CD4	4	suspension	2	7	7.4
CD4	4	suspension	2	8	4.26
CD4	4	suspension	2	9	0
CD4	4	suspension	2	10	0.13
CD4	4	suspension	3	1	4.46
CD4	4	suspension	3	2	56.27
CD4	4	suspension	3	3	12.52
CD4	4	suspension	3	4	6.22
CD4	4	suspension	3	5	3.79
CD4	4	suspension	3	6	4.61
CD4	4	suspension	3	7	7.19
CD4	4	suspension	3	8	4.69
CD4	4	suspension	3	9	0.06
CD4	4	suspension	3	10	0.19
CD4	7	collagen	1	1	0.61
CD4	7	collagen	1	2	4.5
CD4	7	collagen	1	3	46.67
CD4	7	collagen	1	4	21.87
CD4	7	collagen	1	5	7.54
CD4	7	collagen	1	6	5.06
CD4	7	collagen	1	7	4.69
CD4	7	collagen	1	8	7.1
CD4	7	collagen	1	9	1.95
CD4	7	collagen	1	10	0
CD4	7	collagen	2	1	0.78
CD4	7	collagen	2	2	1.91
CD4	7	collagen	2	3	51.15
CD4	7	collagen	2	4	18.89
CD4	7	collagen	2	5	9.21
CD4	7	collagen	2	6	4.77
CD4	7	collagen	2	7	5.34
CD4	7	collagen	2	8	7.21
CD4	7	collagen	2	9	0.73
CD4	7	collagen	2	10	0.01
CD4	7	collagen	3	1	0.8
CD4	7	collagen	3	2	2.51
CD4	7	collagen	3	3	46.99
CD4	7	collagen	3	4	21.98
CD4	7	collagen	3	5	9.23
CD4	7	collagen	3	6	6.39
CD4	7	collagen	3	7	4.92
CD4	7	collagen	3	8	6.23
CD4	7	collagen	3	9	0.91
CD4	7	collagen	3	10	0.04
CD4	7	suspension	1	1	0.49
CD4	7	suspension	1	2	21.66
CD4	7	suspension	1	3	20.69
CD4	7	suspension	1	4	4.8
CD4	7	suspension	1	5	4.35
CD4	7	suspension	1	6	3.39
CD4	7	suspension	1	7	5.54
CD4	7	suspension	1	8	9.4
CD4	7	suspension	1	9	25.33
CD4	7	suspension	1	10	4.45
CD4	7	suspension	2	1	0.5
CD4	7	suspension	2	2	22.03
CD4	7	suspension	2	3	25.3
CD4	7	suspension	2	4	5.8
CD4	7	suspension	2	5	4.26
CD4	7	suspension	2	6	3.65
CD4	7	suspension	2	7	4.99
CD4	7	suspension	2	8	10.65
CD4	7	suspension	2	9	20.55
CD4	7	suspension	2	10	2.28
CD4	7	suspension	3	1	0.56
CD4	7	suspension	3	2	21.19
CD4	7	suspension	3	3	21.78
CD4	7	suspension	3	4	5.02
CD4	7	suspension	3	5	3.98
CD4	7	suspension	3	6	3.28
CD4	7	suspension	3	7	4.98
CD4	7	suspension	3	8	9.47
CD4	7	suspension	3	9	25.98
CD4	7	suspension	3	10	3.77
CD8	0	collagen	1	1	97.03
CD8	0	collagen	1	2	0
CD8	0	collagen	1	3	2.41
CD8	0	collagen	1	4	0
CD8	0	collagen	1	5	0.4
CD8	0	collagen	1	6	0
CD8	0	collagen	1	7	0
CD8	0	collagen	1	8	0.08
CD8	0	collagen	1	9	0
CD8	0	collagen	1	10	0.09
CD8	0	collagen	2	1	92.73
CD8	0	collagen	2	2	0
CD8	0	collagen	2	3	5.33
CD8	0	collagen	2	4	0.27
CD8	0	collagen	2	5	0
CD8	0	collagen	2	6	0
CD8	0	collagen	2	7	1.11
CD8	0	collagen	2	8	0
CD8	0	collagen	2	9	0.55
CD8	0	collagen	2	10	0.02
CD8	0	collagen	3	1	89.08
CD8	0	collagen	3	2	0
CD8	0	collagen	3	3	9.59
CD8	0	collagen	3	4	0
CD8	0	collagen	3	5	0
CD8	0	collagen	3	6	0.79
CD8	0	collagen	3	7	0
CD8	0	collagen	3	8	0.47
CD8	0	collagen	3	9	0
CD8	0	collagen	3	10	0.07
CD8	0	suspension	1	1	96.87
CD8	0	suspension	1	2	0
CD8	0	suspension	1	3	2.15
CD8	0	suspension	1	4	0
CD8	0	suspension	1	5	0.46
CD8	0	suspension	1	6	0
CD8	0	suspension	1	7	0.22
CD8	0	suspension	1	8	0
CD8	0	suspension	1	9	0.1
CD8	0	suspension	1	10	0.21
CD8	0	suspension	2	1	96.62
CD8	0	suspension	2	2	0
CD8	0	suspension	2	3	1.93
CD8	0	suspension	2	4	0.19
CD8	0	suspension	2	5	0.06
CD8	0	suspension	2	6	0
CD8	0	suspension	2	7	0.08
CD8	0	suspension	2	8	0
CD8	0	suspension	2	9	0.25
CD8	0	suspension	2	10	0.87
CD8	0	suspension	3	1	98.17
CD8	0	suspension	3	2	0
CD8	0	suspension	3	3	1.28
CD8	0	suspension	3	4	0
CD8	0	suspension	3	5	0.23
CD8	0	suspension	3	6	0
CD8	0	suspension	3	7	0.16
CD8	0	suspension	3	8	0
CD8	0	suspension	3	9	0.03
CD8	0	suspension	3	10	0.12
CD8	2	collagen	1	1	38.74
CD8	2	collagen	1	2	60.06
CD8	2	collagen	1	3	0
CD8	2	collagen	1	4	0.93
CD8	2	collagen	1	5	0
CD8	2	collagen	1	6	0.13
CD8	2	collagen	1	7	0
CD8	2	collagen	1	8	0.05
CD8	2	collagen	1	9	0.04
CD8	2	collagen	1	10	0.05
CD8	2	collagen	2	1	43.13
CD8	2	collagen	2	2	56.32
CD8	2	collagen	2	3	0
CD8	2	collagen	2	4	0.38
CD8	2	collagen	2	5	0
CD8	2	collagen	2	6	0.1
CD8	2	collagen	2	7	0.02
CD8	2	collagen	2	8	0
CD8	2	collagen	2	9	0.05
CD8	2	collagen	2	10	0.02
CD8	2	collagen	3	1	38.25
CD8	2	collagen	3	2	61.11
CD8	2	collagen	3	3	0
CD8	2	collagen	3	4	0.46
CD8	2	collagen	3	5	0
CD8	2	collagen	3	6	0.11
CD8	2	collagen	3	7	0.01
CD8	2	collagen	3	8	0
CD8	2	collagen	3	9	0.04
CD8	2	collagen	3	10	0.02
CD8	2	suspension	1	1	49.91
CD8	2	suspension	1	2	49.01
CD8	2	suspension	1	3	0
CD8	2	suspension	1	4	0.78
CD8	2	suspension	1	5	0.07
CD8	2	suspension	1	6	0.07
CD8	2	suspension	1	7	0
CD8	2	suspension	1	8	0.14
CD8	2	suspension	1	9	0
CD8	2	suspension	1	10	0.03
CD8	2	suspension	2	1	51.41
CD8	2	suspension	2	2	47.37
CD8	2	suspension	2	3	0
CD8	2	suspension	2	4	0.99
CD8	2	suspension	2	5	0
CD8	2	suspension	2	6	0.13
CD8	2	suspension	2	7	0
CD8	2	suspension	2	8	0
CD8	2	suspension	2	9	0.03
CD8	2	suspension	2	10	0.05
CD8	2	suspension	3	1	51.98
CD8	2	suspension	3	2	47.02
CD8	2	suspension	3	3	0
CD8	2	suspension	3	4	0.79
CD8	2	suspension	3	5	0
CD8	2	suspension	3	6	0.08
CD8	2	suspension	3	7	0.04
CD8	2	suspension	3	8	0.01
CD8	2	suspension	3	9	0.07
CD8	2	suspension	3	10	0.02
CD8	4	collagen	1	1	5.29
CD8	4	collagen	1	2	25.53
CD8	4	collagen	1	3	43.64
CD8	4	collagen	1	4	20.33
CD8	4	collagen	1	5	3.73
CD8	4	collagen	1	6	0.82
CD8	4	collagen	1	7	0.43
CD8	4	collagen	1	8	0.01
CD8	4	collagen	1	9	0.23
CD8	4	collagen	1	10	0
CD8	4	collagen	2	1	6.74
CD8	4	collagen	2	2	28.66
CD8	4	collagen	2	3	39.75
CD8	4	collagen	2	4	19.38
CD8	4	collagen	2	5	4.71
CD8	4	collagen	2	6	0.12
CD8	4	collagen	2	7	0.52
CD8	4	collagen	2	8	0
CD8	4	collagen	2	9	0.07
CD8	4	collagen	2	10	0.05
CD8	4	collagen	3	1	7.24
CD8	4	collagen	3	2	25.16
CD8	4	collagen	3	3	25.36
CD8	4	collagen	3	4	18.44
CD8	4	collagen	3	5	3.13
CD8	4	collagen	3	6	0.45
CD8	4	collagen	3	7	0.14
CD8	4	collagen	3	8	0
CD8	4	collagen	3	9	0.05
CD8	4	collagen	3	10	0.03
CD8	4	suspension	1	1	9.96
CD8	4	suspension	1	2	50.22
CD8	4	suspension	1	3	18.31
CD8	4	suspension	1	4	8.21
CD8	4	suspension	1	5	7.22
CD8	4	suspension	1	6	2.31
CD8	4	suspension	1	7	3.7
CD8	4	suspension	1	8	0
CD8	4	suspension	1	9	0
CD8	4	suspension	1	10	0.07
CD8	4	suspension	2	1	15.54
CD8	4	suspension	2	2	40.92
CD8	4	suspension	2	3	21.03
CD8	4	suspension	2	4	9.03
CD8	4	suspension	2	5	6.99
CD8	4	suspension	2	6	1.11
CD8	4	suspension	2	7	5.23
CD8	4	suspension	2	8	0
CD8	4	suspension	2	9	0.1
CD8	4	suspension	2	10	0.06
CD8	4	suspension	3	1	13.27
CD8	4	suspension	3	2	45.05
CD8	4	suspension	3	3	22.3
CD8	4	suspension	3	4	7.29
CD8	4	suspension	3	5	6.73
CD8	4	suspension	3	6	0.61
CD8	4	suspension	3	7	4.41
CD8	4	suspension	3	8	0
CD8	4	suspension	3	9	0
CD8	4	suspension	3	10	0.35
CD8	7	collagen	1	1	2.34
CD8	7	collagen	1	2	14.04
CD8	7	collagen	1	3	31.22
CD8	7	collagen	1	4	24.7
CD8	7	collagen	1	5	12.37
CD8	7	collagen	1	6	5.82
CD8	7	collagen	1	7	3.96
CD8	7	collagen	1	8	4.13
CD8	7	collagen	1	9	1.43
CD8	7	collagen	1	10	0
CD8	7	collagen	2	1	1.7
CD8	7	collagen	2	2	15.65
CD8	7	collagen	2	3	29.84
CD8	7	collagen	2	4	24.07
CD8	7	collagen	2	5	12.38
CD8	7	collagen	2	6	7.46
CD8	7	collagen	2	7	4.01
CD8	7	collagen	2	8	3.16
CD8	7	collagen	2	9	1.73
CD8	7	collagen	2	10	0.01
CD8	7	collagen	3	1	1.79
CD8	7	collagen	3	2	15.19
CD8	7	collagen	3	3	28.68
CD8	7	collagen	3	4	25.25
CD8	7	collagen	3	5	16.6
CD8	7	collagen	3	6	7.34
CD8	7	collagen	3	7	4.01
CD8	7	collagen	3	8	3.08
CD8	7	collagen	3	9	2.06
CD8	7	collagen	3	10	0
CD8	7	suspension	1	1	4.24
CD8	7	suspension	1	2	24.67
CD8	7	suspension	1	3	31.52
CD8	7	suspension	1	4	7.57
CD8	7	suspension	1	5	8.59
CD8	7	suspension	1	6	2.63
CD8	7	suspension	1	7	5.62
CD8	7	suspension	1	8	3.47
CD8	7	suspension	1	9	11.68
CD8	7	suspension	1	10	0
CD8	7	suspension	2	1	5.43
CD8	7	suspension	2	2	21.61
CD8	7	suspension	2	3	29.08
CD8	7	suspension	2	4	10.78
CD8	7	suspension	2	5	6.98
CD8	7	suspension	2	6	3.97
CD8	7	suspension	2	7	5.74
CD8	7	suspension	2	8	4.11
CD8	7	suspension	2	9	12.13
CD8	7	suspension	2	10	0.18
CD8	7	suspension	3	1	3.41
CD8	7	suspension	3	2	22.81
CD8	7	suspension	3	3	28.67
CD8	7	suspension	3	4	8.36
CD8	7	suspension	3	5	10.28
CD8	7	suspension	3	6	2.36
CD8	7	suspension	3	7	7.93
CD8	7	suspension	3	8	2.12
CD8	7	suspension	3	9	14.04
CD8	7	suspension	3	10	0
